# Supplementary material for: Immunoglobulin G structure and rheumatoid factor epitopes
Source: PLoS One. 2019 Jun 14;14(6):e0217624. doi: 10.1371/journal.pone.0217624 (PMC6568389; doi:10.1371/journal.pone.0217624)
Supplement: S1 Table — Raw data for Figs 2–5, S1–S10 and S14 Figs. (XLSX) [file pone.0217624.s015.xlsx]

## Sheet: Fig 2
RF reactivity with IgG (fluorescence units)
a	bIgG		native human IgG
		RF IgA +	42.5	63	50	2	2	36.5	57.5	33	24.5
		RF IgA -	3	3	4	1.5	3	2.3	2	2	2.5
		RF IgM +	2	10	51	9	14	2.5	13	11	61
		RF IgM -	2	2	2	1	2	1	2	4	1
		Pos control	1159.5	1568.5	1109	1580
b	bIgG(57°C)		Human IgG
		RF IgA +	396.5	514	414.5	371	361	375	114	14
		RF IgA -	85	3	83.5	2	34.5	4.5	33	2
		RF IgM +	323	419	501	148	545.5	390.5	419	286	324.5
		RF IgM -	4	2	3	2	3	4	184.5	9.5	2	2
		Pos control	464.5	448.5	426.5	165
c	bIgG		RF IgA pos														RF IgA neg														RF IgM pos														RF IgM neg
		37°C	5	37	17	31											2	2	1	3											7	12	9	59											1	3	2	2
		47°C	5														3														4														3
		52°C	499	340													2														300	366													1
		57°C	240	740	830	610	710	394	512	412	369	359	373	112			20	8	7	4	4	3	2	35	5	33	2				435	783	1069	368	1074	321	417	499	146	543	388	417	284	322	5	2	2	3	2
		62°C	2														2														6														1
		67°C	2														1														7														0
		77°C	2														2														2														1
d	bIgG (57°C) 0h		RF IgA pos	RF IgA neg	RF IgM pos	RF IgM neg	Control	Blank
		IgG	90	90	90	90	2000	90
		IgG (57°C. 4h)	15	0	15	2	1780	10
		IgG (57°C. on)	20	10	15	7	1705	15
e	bIgG (57°C) 4h		RF IgA pos	RF IgA neg	RF IgM pos	RF IgM neg	Control	Blank
		IgG	240	80	225	85	1145	90
		IgG (57°C. 4h)	130	5	115	5	1015	7
		IgG (57°C. on)	120	10	110	7	1128	8
f	bIgG (57°C) 24h		RF IgA pos	RF IgA neg	RF IgM pos	RF IgM neg	Control	Blank
		IgG	958	90	1320	85	1005	90
		IgG (57°C. 4h)	830	5	1100	4	880	2
		IgG (57°C. on)	880	3	1095	8	888	5
[truncated: 9 more columns]

## Sheet: Fig 3
RF reactivity with IgG subclasses (fluorescence units)
a	IgG1	Native bIgG				bIgG (57°)
		RF IgA +	RF IgA-	RF IgM +	RF IgM -	RF IgA +	RF IgA-	RF IgM +	RF IgM -	Pos con	Neg con
		8	2	2	3	178	2	32	4	178	2
		6	3	15	3	82	5	316	4	179	2
		4	3	4	3	98	3	19	4	136	2
		4	1	3	3	79	4	64	3	108	3
		3	2	2	3	5	2	4	4	158	4
		9	1	2	4	119	3	57	2	277	0
		14	1	3	3	207	4	78	9	156	3
		10	1	19	3	94	4	220	2	192	3
		1	1	4	1	2	7	100	2
				3	1			10	3
b	IgG2	Native bIgG				bIgG (57°)
		RF IgA +	RF IgA-	RF IgM +	RF IgM -	RF IgA +	RF IgA-	RF IgM +	RF IgM -	Pos con	Neg con
		8	2	2	3	173	3	74	2	163	3
		4	3	15	3	64	3	320	1	141	2
		3	3	4	3	100	1	17	2	112	2
		4	1	3	3	59	1	77	2	104	3
		3	2	2	3	4	1	9	2	158	3
		8	1	2	4	193	1	7	2	137	2
		7	1	3	3	134	3	112	9	174	3
		11	1	19	3	198	1	271	2	202	3
		3	1	4	4	2	3	161	2
				3	1			18	3
c	IgG3	Native bIgG				bIgG (57°)
		RF IgA +	RF IgA-	RF IgM +	RF IgM -	RF IgA +	RF IgA-	RF IgM +	RF IgM -	Pos con	Neg con
		8	2	7	7	148	8	108	8	480	7
		7	7	8	8	178	16	202	17	420	6
		7	6	7	6	85	48	30	21	380	6
		7	6	8	6	104	25	370	24	360	5
		8	5	6	7	65	8	42	20	537	5
		12	6	6	4	118	20	18	21	445	6
		17	12	7	5	234	48	356	19	604	5
		15	18	15	3	182	17	212	75	680	6
		3	10	7	3	12	20	165	52
			2	8	3		45	52	25
d	IgG4	Native bIgG				bIgG (57°)
		RF IgA +	RF IgA-	RF IgM +	RF IgM -	RF IgA +	RF IgA-	RF IgM +	RF IgM -	Pos con	Neg con
		17	2	2	3	319	2	89	2	298	2
		20	1	28	2	392	24	476	1	260	3
		8	2	2	2	281	2	19	22	258	2
		7	2	2	2	283	2	18	2	228	3
		3	2	3	2	21	1	1	2	302	2
		17	2	4	2	258	2	212	38	281	2
		22	3	2	3	344	4	24	1	321	2
		19	1	22	1	456	1	328	2	341	2
		2	2	8	2	2	2	366	2
			2	3	3		28	82

## Sheet: Fig 4
IgG reactivity with RFs (absorbance values A405 (a,b), fluorescence units (c, d))
a	coat:IgG		RF+/IgG	RF+/IgG 57°C	RF-/IgG	RF-/IgG 57°C	HD/IgG	HD/IgG 57°C
		0	3453	3486	0.252	0.286	0.23	0.22
		0.1	3424	3455	0.176	0.233	0.229	0.17
		0.2	3688	3637	0.168	0.139	0.213	0.158
		0.39	3652	3646	0.243	0.209	0.164	0.134
		0.78	3877	3805	0.248	0.197	0.218	0.135
		1.56	3461	3473	0.203	0.174	0.241	0.142
		3.13	3851	3357	0.243	0.164	0.22	0.134
		6.25	3693	2248	0.245	0.152	0.224	0.162
		12.5	3702	1128	0.355	0.143	0.22	0.139
		25	3606	0.511	0.197	0.147	0.193	0.135
		50	3.82	0.186	0.145	0.14	0.178	0.128
		100	3656	0.165	0.159	0.126	0.174	0.157
b	Coat: IFX		RF+/IgG	RF+/IgG 57°C	RF-/IgG	RF-/IgG 57°C	DP/IgG	DP/IgG 57°C
		0	3364	3413	0.202	0.225	0.191	0.187
		0.1	3302	3336	0.218	0.18	0.196	0.172
		0.2	3.51	3521	0.219	0.174	0.21	0.175
		0.39	3471	3498	0.23	0.18	0.207	0.179
		0.78	3661	3642	0.222	0.162	0.2	0.161
		1.56	3338	3302	0.227	0.162	0.207	0.155
		3.13	3513	3015	0.225	0.159	0.222	0.154
		6.25	3502	2185	0.223	0.151	0.206	0.156
		12.5	3.44	1231	0.216	0.142	0.202	0.157
		25	3454	0.635	0.206	0.153	0.183	0.152
		50	3401	0.362	0.205	0.15	0.18	0.166
		100	3007	0.25	0.175	0.147	0.158	0.139
c	IFX (57 °C)/Native IFX		RF IgA/IgM +		RF IgA/IgM -		RaH		hTNFalpha		neg control
		37°C	2		1		1960		2887		5
		42°C	2		2		1913		3036		3
		47°C	1		2		2032		3130		2
		52°C	5		4		2271		2939		12
		57°C	1		2		954		1100		3
		62°C	3		1		11.3		1		1
		67°C	1		2		2		1		1
		Control	5		7		1932		3853.02		9
d	Native IFX/bIFX (57°C)		Remicade				Control beads
		RF IgA+	865	855	905	169	8	8	8	8
		RF IgA-	255	2	30	148	8	8	8	8
		RF IgM+	530	705	899	872	8	8	8	8
		RF IgM-	65	95	95	55	8	8	8	8
		Pos control (RaH IgG)	1225				8
		Pos control (TNFa)	448				8

## Sheet: Fig 5
Heat-treated IgG retains antigen binding and antigen binding exposes cryptic RF epitopes (absorbance values, A405)
a			TT		DT		EBNA-1		control
		5°C	1933	2028	0.466	0.479	0.617	0.604	0.069	0.075
		37°C	1882	1818	0.422	0.429	0.566	0.574	0.077	0.078
		47°C	1787	1865	0.449	0.444	0.587	0.611	0.077	0.078
		57°C	1872	2073	0.497	0.427	0.539	0.542	0.084	0.073
		67°C	0.117	0.093	0.085	0.075	0.336	0.322	0.067	0.068
		control	0.058	0.068	0.059	0.064	0.322	0.319	0.066	0.062
b	TNF/IFX(T)	5°C	37°C	47°C	57°C	Neg control
		3447	3.79	3532	0.168	0.06
		3573	3.83	3582	0.178	0.064
c	TNF/IFX/Serum		RF		DP		neg control
		+ TNF	2832	2854	0.182	0.157	0.096	0.087
		- TNF	0.208	0.197	0.114	0.113	0.093	0.094
		- serum	0.093	0.091	0.095	0.091	0.101	0.1
		- IFX	0.186	0.231	0.146	0.144	0.099	0.094
d	IFX/TNF/bIFX	RA			HD
		+ IFX	- IFX	- TNF	+ IFX	- IFX	-TNF
		2578	0.129	0.139	0.125	0.123	0.113
		2284	0.13	0.143	0.121	0.125	0.113

## Sheet: S1 Fig
RFs are present in RA serum in parallel with IgG (absorbance values, A405)
			Fraction	4	5	6	7	8	9	10	11	12	13	14	15	16	17	18	19	20
		IgM		1.46	1.89	1.77	0.29	0	0	0.03	0	0	0	0	0	0	0	0	0	0
		IgA		0.07	0.67	0.72	0.82	1.12	1.17	1.03	0	0	0	0	0	0	0	0	0	0
		IgG		0	0	0	0	0.11	0.49	0.98	0.97	0.66	0.09	0.17	0.30	0.51	0.66	0.62	0.32	0.13
		RF IgM		0.13	0.41	0.67	0.32	0.17	0	0	0	0	0	0	0	0	0	0	0	0
		RF IgA		0.06	0.10	0.16	0.18	0.16	0.13	0.08	0.05	0.03	0	0	0	0	0	0	0	0

## Sheet: S3 Fig
Gelfiltration chromatography of RA and HD sera pools after addition of heat-treated IgG and centrifugation (absorbance values, A405)
		RA	Fraction	4	5	6	7	8	9	10	11	12	13	14	15	16	17	18	19	20
		IgM		0	0.14	1.45	2.13	2.06	0.90	0.25	0.12	0.10	0.07	0	0	0.02	0.03	0	0	0
		IgA		0	0.01	0.25	1.20	1.74	1.77	1.80	1.80	1.55	0.62	0.14	0.07	0.20	0.17	0.04	0	0
		IgG		0	0	0	0.14	0.37	0.58	0.53	0.87	1.18	1.24	0.96	0.48	0.31	0.34	0.16	0	0
		RF IgM		0	0.04	0.44	0.78	0.60	0.42	0.29	0.23	0.14	0.12	0.13	0.05	0.03	0	0	0	0
		RF IgA		0	0	0	0	0	0	0	0	0	0	0	0	0	0	0	0	0
		HD	Fraction	4	5	6	7	8	9	10	11	12	13	14	15	16	17	18	19	20
		IgM		0	0.54	1.36	1.88	1.90	0.60	0.20	0.03	0	0	0	0	0	0	0	0	0
		IgA		0	0.10	0.35	0.63	0.98	1.09	1.56	1.50	1.26	0.03	0	0	0	0	0	0	0
		IgG		0	0	0	0	0	0.16	0.04	0.25	1.15	1.18	1.06	0.12	0.06	0.36	0.20	0.12	0.03
		RF IgM		0	0	0	0	0	0	0	0	0	0	0	0	0	0	0	0	0
		RF IgA		0	0	0	0	0	0	0	0	0	0	0	0	0	0	0	0	0

## Sheet: S4 Fig
RFs IgM in RA sera do not react with native IgG but reacts with heat-treated IgG in a capture ELISA (absorbance values, A405)
			RA		HD
		5°C	0.08	0.0028	0	0.005
		57°C	0.77	0.79	0.0749	0.0547

## Sheet: S5 Fig
RF reactivity (absorbance values, A405)
a	IgG(T)/RF/RaHIgM	4°C	21°C	34°C	44°C	54°C	57°C	64°C	- coat
		1838	2121	1905	2361	2043	1456	0.097	0.038
		1.84	2374	1999	2483	2215	1499	0.088	0.044
		1875	1659	1462	2374	1528	1722	0.105	0.045
		1769	2284	1822	2576	1862	1584	0.105	0.033
		18305	21095	1797	24485	1912	156525	0.09875	0.04
b	IgG(T)/RF/bIgG(T)/S	47°C	49°C	51°C	53°C	55°C	57°C	59°C	61°C	63°C	neg control
		0.465	1546	1137	0.414	0.518	0.288	0.004	0.054	0.023	0.044
		0.384	1498	0.815	0.412	0.463	0.208	0.003	0.035	0.009	0.003
c	protein A/bIgG/S	bIgG (RT)	bIgG (57°C)	neg control
		3726	3762	0.109
		3726	3757	0.108
d	protein G/bIgG/S	bIgG (RT)	bIgG (57°C)	neg control
		3.76	3735	0.126
		3738	3714	0.127
e	protein G/IgG(T)	RT	37°C	47°C	57°C	67°C	neg control
		3581	3818	3512	3.63	0.307	0.287
		3672	3916	3534	3626	0.355	0.3
f	RF/bIgG(T)		RF		DP		- coat
		RT	0.715	0.693	0.232	0.233	0.166	0.18
		37°C	0.572	0.554	0.204	0.196	0.169	0.162
		47°C	0.734	0.707	0.223	0.208	0.167	0.162
		57°C	1424	1367	0.263	0.229	0.203	0.219
		67°C	0.273	0.193	0.36	0.205	0.17	0.172
		neg control	0.244	0.205	0.171	0.188	0.132	0.154

## Sheet: S6 Fig
RFs do not react with native or heat-treated IgA or IgM in a bead-based bridging assay with immobilized IgG (fluorescence units)
a	bIgA		Native human IgA
		RF IgA +	2	3	3	3	3.5	4	2	4	3
		RF IgA -	3.5	3	3	3	3	3	3	3	3
		RF IgM +	3	3	2	3	3	4	4	3	3	2
		RF IgM -	4	2	2	2	3	4	3	3	2	4
b	bIgM		Native human IgM
		RF IgA +	6.5	6	7	7	8	6	5.5	7	8
		RF IgA -	7	5	7	7.5	7	6	5	5	6.5
		RF IgM +	6	7	6	7	7	6	8	7	8	6.5
		RF IgM -	7	6	6	6	7	5	7	7	6	6
c	Control		Control beads
		RF IgA +	8	7	7	8	6	7	5	7	6
		RF IgA -	8	7	7	8	6	7	5	7	6
		RF IgM +	8	7	7	8	6	7	5	7	6
		RF IgM -	8	7	7	8	6	7	5	7	6
		Pos control	1159.5	1568.5	1109	1580
d	bIgA(57°C)		Human IgA
		RF IgA +	3	3	4	3	2	2	3	3	3
		RF IgA -	3	3	4	3	3	3	4	3	3
		RF IgM +	3	3	3	3	4	3	3	4	4	3
		RF IgM -	3	3	4	3	3	3	3	4	4	4
e	bIgA(57°C)		Human IgM
		RF IgA +	6	6	7	7	7	6	6	6	7
		RF IgA -	7	6.5	7	7	6	5.5	7	7	7
		RF IgM +	7	6	7	7	7	5.5	8	7	6.5
		RF IgM -	6	8	7	7	7	8	6	6	6	7
f	Control		Control beads
		RF IgA +	3	3	3	2	3	3	3	3
		RF IgA -	3	3	3	3	2	3	3	3
		RF IgM +	3	3	4	3	3	3	2	3	3
		RF IgM -	2	3	3	3.5	3	3	3	3	3	2
		Pos control	464.5	448.5	426.5	165

## Sheet: S8 Fig
Cross-reactivity of affinity-purified RFs with IgG and IFX (absorbance values, A405)
a			RF IgA		RF IgM
		IgG	0.132	0.126	1642	1638
		IFX	0.141	0.149	1741	1726
		pos control	0.756	0.781	3603	3739
		neg control	0.101	0.16	0.076	0.098
b			RF IgA		RF IgM
		IgG	0.095	0.109	1326	0.813
		IFX	0.383	0.373	1678	1323
		pos control	2505	2472	3578	3008
		neg control	0.092	0.088	0.082	0.08

[truncated: 3 more sheets: S9 Fig, S10 Fig, S14 Fig]
